# Supplementary material for: The Chromosome-Scale Genomes of Exserohilum rostratum and Bipolaris zeicola Pathogenic Fungi Causing Rice Spikelet Rot Disease
Source: J Fungi (Basel). 2023 Jan 28;9(2):177. doi: 10.3390/jof9020177 (PMC9961003; doi:10.3390/jof9020177)
Supplement: Supplementary file 1 [file jof-09-00177-s001.zip]

Archive with 5 entries (3 files):
- jof-2107703-supplementary/
- jof-2107703-supplementary/Supplementary/
- jof-2107703-supplementary/Supplementary/Supplementary figure.pdf
- jof-2107703-supplementary/Supplementary/Table S1.xlsx
- jof-2107703-supplementary/Supplementary/Table S2.xlsx
