# Supplementary material for: The Chromosome-Scale Genomes of Exserohilum rostratum and Bipolaris zeicola Pathogenic Fungi Causing Rice Spikelet Rot Disease
Source: J Fungi (Basel). 2023 Jan 28;9(2):177. doi: 10.3390/jof9020177 (PMC9961003; doi:10.3390/jof9020177)
Supplement: Supplementary file 1 [file jof-09-00177-s001.zip › jof-2107703-supplementary/Supplementary/Table S1.xlsx]

## Sheet: Sheet 1
Table S1 Statistics of repeated sequence classification in E. rostratum LWI and B. zeicola LWII genome
Type	length (bp)		No. elements		Percentage in genome (%)
	LWI	LWII	LWI	LWII	LWI	LWII
DNA transposons	111537	1090796	348	1140	0.33	3.39
Long terminal repeat (LTR)	537260	755720	670	545	1.58	2.35
Non-LTR retrotransposon (LINEs)	0	474	0	865213	0	2.69
Simple repeats	407273	277023	9892	6945	1.2	0.86
Small RNA	8262	0	55	0	0.02	0
