# Supplementary material for: The Chromosome-Scale Genomes of Exserohilum rostratum and Bipolaris zeicola Pathogenic Fungi Causing Rice Spikelet Rot Disease
Source: J Fungi (Basel). 2023 Jan 28;9(2):177. doi: 10.3390/jof9020177 (PMC9961003; doi:10.3390/jof9020177)
Supplement: Supplementary file 1 [file jof-09-00177-s001.zip › jof-2107703-supplementary/Supplementary/Table S2.xlsx]

## Sheet: Sheet1
TABLE S2 Strain data of 20 species used in comparative genome analysis
Species	Strain	Assembly level	Genome assembly	GC (%)	Toatal length (Mb)	Number of scaffolds/contigs
Exserohilum turcica	Et28A	Scaffold	GCA_000359705.1	51	43	407
Exserohilum rostratum	ER1	Contig	GCA_019453395.1	50.5	35.2	29
Exserohilum rostratum	SR-KPL1	Contig	GCA_024086065.1	50	36.41	769
Exserohilum rostratum	ZM170581	Scaffold	GCA_024221855.1	50	36.3	667
Bipolaris bicolor	ML9021	Scaffold	GCA_026262445.1	49.1	35.09	218
Bipolaris maydis	BM1	Contig	GCA_019454015.1	49	36.1	26
Bipolaris victoriae	FI3	Contig	GCA_000527765.1	49.5	34	21
Bipolaris zeicola	26-R-13	Scaffold	GCA_000523435.1	50.5	31.3	844
Bipolaris zeicola	GZL10	Contig	GCA_016906865.1	50.8	31.27	23
Bipolaris cookei	LSLP18.3	Scaffold	GCA_002286855.1	50	36	319
Bipolaris oryzae	ATCC 44560	Scaffold	GCA_000523455.1	50.5	31.4	619
Bipolaris sorokiniana	(Sacc.) Shoemaker	Scaffold	GCA_013416765.1	49.5	34.3	96
Decorospora gaudefroyi	P77	Scaffold	GCA_010015605.1	52	30.6	699
Alternaria rosae	MPI-PUGE-AT-0040	Contig	GCA_020736505.1	52	33.8	52
Alternaria tenuissima	FERA 1166	Contig	GCA_004156035.1	51	35.7	22
Pyrenophora seminiperda	CCB06	Scaffold	GCA_000465215.2	49.5	32.5	54
Pyrenophora teres f. maculata	SG1	Scaffold	GCA_900231935.2	46.5	41.3	33
Curvularia kusanoi	30M1	Scaffold	GCA_011058905.1	52	33.3	107
Stemphylium lycopersici	CIDEFI 216	Scaffold	GCA_001191545.1	50.5	35.2	414
Fusarium graminearum	PH-1	Chromosome	GCA_900044135.1	48	38	4
